# Supplementary material for: A Study of the Drift Phenomena of Gate-Functionalized Biosensors and Dual-Gate-Functionalized Biosensors in Human Serum
Source: Molecules. 2024 Mar 25;29(7):1459. doi: 10.3390/molecules29071459 (PMC11013244; doi:10.3390/molecules29071459)
Supplement: Supplementary file 1 [file molecules-29-01459-s001.zip]

Archive with 1 entries (1 files):
- molecules-2908600-supplementary.pdf
